# Supplementary material for: Prognostic Role of Subclinical Congestion in Heart Failure Outpatients: Focus on Right Ventricular Dysfunction
Source: J Clin Med. 2021 Nov 20;10(22):5423. doi: 10.3390/jcm10225423 (PMC8625381; doi:10.3390/jcm10225423)
Supplement: Supplementary file 1 [file jcm-10-05423-s001.zip]

Archive with 1 entries (1 files):
- jcm-1428606-supplementary.pdf
